# Supplementary material for: A High-Density Genetic Linkage Map and QTL Mapping for Sex and Growth-Related Traits of Large-Scale Loach (Paramisgurnus dabryanus)
Source: Front Genet. 2019 Oct 25;10:1023. doi: 10.3389/fgene.2019.01023 (PMC6823184; doi:10.3389/fgene.2019.01023)
Supplement: Supplementary file 3 [file DataSheet_3.zip]

Archive with 22 entries (17 files):
- Figure S7/Figure S7/
- Figure S7/Figure S7/GD/
- Figure S7/Figure S7/GD/GD.Cog.classify.png
- Figure S7/Figure S7/GD/GD.GO.png
- Figure S7/Figure S7/GD/GD.KEGG.Phase.png
- Figure S7/Figure S7/GD/GD.KEGG.png
- Figure S7/Figure S7/MC/
- Figure S7/Figure S7/MC/MC.Cog.classify.png
- Figure S7/Figure S7/MC/MC.GO.png
- Figure S7/Figure S7/MC/MC.KEGG.Phase.png
- Figure S7/Figure S7/MC/MC.KEGG.png
- Figure S7/Figure S7/SGD/
- Figure S7/Figure S7/SGD/SGD.Cog.classify.png
- Figure S7/Figure S7/SGD/SGD.GO.png
- Figure S7/Figure S7/SGD/SGD.KEGG.Phase.png
- Figure S7/Figure S7/SGD/SGD.KEGG.png
- Figure S7/Figure S7/WG/
- Figure S7/Figure S7/WG/WG.Cog.classify.png
- Figure S7/Figure S7/WG/WG.GO.png
- Figure S7/Figure S7/WG/WG.KEGG.Phase.png
- Figure S7/Figure S7/WG/WG.KEGG.png
- Caption and Description of Figure S7.docx
